# Supplementary material for: Interplay between Endophyte Prevalence, Effects and Transmission: Insights from a Natural Grass Population
Source: PLoS One. 2015 Oct 13;10(10):e0139919. doi: 10.1371/journal.pone.0139919 (PMC4603686; doi:10.1371/journal.pone.0139919)
Supplement: S1 Text — (ZIP) [file pone.0139919.s003.zip]

Archive with 24 entries (19 files):
- data/
- data/.DS_Store
- __MACOSX/
- __MACOSX/data/
- __MACOSX/data/._.DS_Store
- data/md.csv
- __MACOSX/data/._md.csv
- data/md_simu.csv
- __MACOSX/data/._md_simu.csv
- data/ULM.files/
- data/ULM.files/modBControl.ulm
- __MACOSX/data/ULM.files/
- __MACOSX/data/ULM.files/._modBControl.ulm
- data/ULM.files/modBFertilized.ulm
- __MACOSX/data/ULM.files/._modBFertilized.ulm
- data/ULM.files/modelANonSymControl.ulm
- __MACOSX/data/ULM.files/._modelANonSymControl.ulm
- data/ULM.files/modelANonSymFertilized.ulm
- __MACOSX/data/ULM.files/._modelANonSymFertilized.ulm
- data/ULM.files/modelASymbioticControl.ulm
- __MACOSX/data/ULM.files/._modelASymbioticControl.ulm
- data/ULM.files/modelASymbioticFertilized.ulm
- __MACOSX/data/ULM.files/._modelASymbioticFertilized.ulm
- __MACOSX/data/._ULM.files
