# Supplementary material for: Interplay between Endophyte Prevalence, Effects and Transmission: Insights from a Natural Grass Population
Source: PLoS One. 2015 Oct 13;10(10):e0139919. doi: 10.1371/journal.pone.0139919 (PMC4603686; doi:10.1371/journal.pone.0139919)
Supplement: S1 Text — (ZIP) [file pone.0139919.s003.zip › data/ULM.files/modBControl.ulm]

{ time step = 1 year 
 
{ non endophyted + endophyted (m + p) 

defmod endo(8) 
mat : a 
vec : v 
 
defvec v(8) 
n1, n2, n3, n4, m1, m2, m3, m4
 
defmat a(8) 
           0,     0,    0,     fgp*ta,    0,    0,     0,          0
     gj1p*ts,     0,    0,          0,    0,    0,     0,          0
           0,  gj2p,    0,          0,    0,    0,     0,          0
           0,  ga1p, ga2p,        sap,    0,    0,     0,         0
           0,     0,    0, fgp*(1-ta),    0,    0,     0,        fgm
 gj1p*(1-ts),     0,    0,          0, gj1m,    0,     0,          0
           0,     0,    0,          0,    0,  gj2m,    0,          0
           0,     0,    0,          0,    0,  ga1m, ga2m,  sam

defvar n1 = 1 
 
defvar n2 = 1 
 
defvar n3 = 1 
 
defvar n4 = 1 

defvar n = n1 + n2 + n3 + n4

defvar m1 = 1 
 
defvar m2 = 1 
 
defvar m3 = 1 
 
defvar m4 = 1 
 
defvar m = m1 + m2 + m3 + m4

defvar ntot = n + m

defvar frep = n/ntot

defvar frem = m/ntot

 
{ fertility   
defvar fgm = gaussf(22.372,127.5) 
  
{ s = 0.162 
defvar gj1m = beta1f(0.79,0.162) 
  
{ s = 0.71 
defvar gj2m = beta1f(0.60, 0.71) 
  
{ s = 0.059 
defvar ga1m = beta1f(0.033,0.059) 
  
{ s = 0.435 
defvar ga2m = beta1f(0.63,0.435) 
 
defvar sam = 0.95  
  
 { fertility = fecondity*proba flowering 
defvar fgp = gaussf(39.732,167.0767) 
 
  
defvar gj1p = beta1f(0.849,0.128) 
  
defvar gj2p= beta1f(0.639, 0.74) 
  
defvar ga1p = beta1f(0.056,0.0399) 
  
defvar ga2p = beta1f(0.695,0.35) 
 
defvar sap = 0.95 
  

{ transmission rate adults -> seedlings 
defvar ta = beta1f(0.63,0.132) 
{defvar ta = 1
 
{ transmission rate seedlings -> juvenile1 
defvar ts = beta1f(0.87,0.123)
{defvar ts = 1
