# Supplementary material for: Interplay between Endophyte Prevalence, Effects and Transmission: Insights from a Natural Grass Population
Source: PLoS One. 2015 Oct 13;10(10):e0139919. doi: 10.1371/journal.pone.0139919 (PMC4603686; doi:10.1371/journal.pone.0139919)
Supplement: S1 Text — (ZIP) [file pone.0139919.s003.zip › data/ULM.files/modBFertilized.ulm]

{ time step = 1 year 
 
{ non endophyted + endophyted (m + p) 

defmod endo(8) 
mat : a 
vec : v 
 
defvec v(8) 
n1, n2, n3, n4, m1, m2, m3, m4
 
defmat a(8) 
           0,     0,    0,     fgp*ta,    0,    0,     0,          0
     gj1p*ts,     0,    0,          0,    0,    0,     0,          0
           0,  gj2p,    0,          0,    0,    0,     0,          0
           0,  ga1p, ga2p,        sap,    0,    0,     0,       0
           0,     0,    0, fgp*(1-ta),    0,    0,     0,        fgm
 gj1p*(1-ts),     0,    0,          0, gj1m,    0,     0,          0
           0,     0,    0,          0,    0,  gj2m,    0,          0
           0,     0,    0,          0,    0,  ga1m, ga2m,  sam

defvar n1 = 1 
 
defvar n2 = 1 
 
defvar n3 = 1 
 
defvar n4 = 1 

defvar n = n1 + n2 + n3 + n4

defvar m1 = 1 
 
defvar m2 = 1 
 
defvar m3 = 1 
 
defvar m4 = 1 
 
defvar m = m1 + m2 + m3 + m4

defvar ntot = n + m

defvar frep = n/ntot

defvar frem = m/ntot

{ fertility  
defvar fgp = gaussf(62.6,272.49) 
 
defvar gj1p= beta1f(0.97,0.039) 
  
defvar gj2p = beta1f(0.896, 0.913) 
  
defvar ga1p = beta1f(0.094,0.0772) 
  
defvar ga2p = beta1f(0.989,0.032) 
 
defvar sap = 0.95 

 
{ fertility   
defvar fgm = gaussf(25.155,176.5) 
  
{ s = 0.162 
defvar gj1m = beta1f(0.95,0.047) 
  
{ s = 0.71 
defvar gj2m = beta1f(0.81, 0.877) 
  
{ s = 0.059 
defvar ga1m = beta1f(0.097,0.0449) 
  
{ s = 0.435 
defvar ga2m = beta1f(0.90,0.162) 
 
defvar sam = 0.95 

{ transmission rate adults -> seedlings
defvar ta = beta1f(0.52,0.094)
{defvar ta = 1

{ transmission rate seedlings -> juvenile1
defvar ts = beta1f(0.82,0.154)
{defvar ts = 1


 
 
 
