# Supplementary material for: Interplay between Endophyte Prevalence, Effects and Transmission: Insights from a Natural Grass Population
Source: PLoS One. 2015 Oct 13;10(10):e0139919. doi: 10.1371/journal.pone.0139919 (PMC4603686; doi:10.1371/journal.pone.0139919)
Supplement: S1 Text — (ZIP) [file pone.0139919.s003.zip › data/ULM.files/modelANonSymFertilized.ulm]

{ time step = 1 year 
 
{ non endophyted plants (m) 

defmod endom(4) 
mat : a 
vec : v 
 
defvec v(4) 
n1, n2, n3, n4
 
defmat a(4) 
    0,     0,    0,  fgm
 gj1m,     0,    0,    0
    0,  gj2m,    0,    0
    0,  ga1m, ga2m,  sam

defvar n1 = 1 
 
defvar n2 = 1 
 
defvar n3 = 1 
 
defvar n4 = 1 
 
defvar n = n1 + n2 + n3 + n4
 

{ fertility  
defvar fgm = gaussf(25.155,176.5)
 
{ s = 0.162
defvar gj1m = beta1f(0.95,0.047)
 
{ s = 0.71
defvar gj2m = beta1f(0.81, 0.877)
 
{ s = 0.059
defvar ga1m = beta1f(0.097,0.0449)
 
{ s = 0.435
defvar ga2m = beta1f(0.90,0.162)

defvar sam = 0.95 
 
 
 
