# Supplementary material for: Interplay between Endophyte Prevalence, Effects and Transmission: Insights from a Natural Grass Population
Source: PLoS One. 2015 Oct 13;10(10):e0139919. doi: 10.1371/journal.pone.0139919 (PMC4603686; doi:10.1371/journal.pone.0139919)
Supplement: S1 Text — (ZIP) [file pone.0139919.s003.zip › data/ULM.files/modelASymbioticControl.ulm]

{ time step = 1 year 
 
{ non endophyted plants (m) 

defmod endom(4) 
mat : a 
vec : v 
 
defvec v(4) 
n1, n2, n3, n4
 
defmat a(4) 
    0,     0,    0,  fgp
 gj1p,     0,    0,    0
    0,  gj2p,    0,    0
    0,  ga1p, ga2p,  sap

defvar n1 = 1 
 
defvar n2 = 1 
 
defvar n3 = 1 
 
defvar n4 = 1 
 
defvar n = n1 + n2 + n3 + n4
 
{ fertility = fecondity*proba flowering
defvar fgp = gaussf(39.732,167.0767)

 
defvar gj1p = beta1f(0.849,0.128)
 
defvar gj2p= beta1f(0.639, 0.74)
 
defvar ga1p = beta1f(0.056,0.0399)
 
defvar ga2p = beta1f(0.695,0.35)

defvar sap = 0.95 
 
 
 
